# Supplementary material for: Feasibility, Image Quality and Clinical Evaluation of Contrast-Enhanced Breast MRI Performed in a Supine Position Compared to the Standard Prone Position
Source: Cancers (Basel). 2020 Aug 21;12(9):2364. doi: 10.3390/cancers12092364 (PMC7564182; doi:10.3390/cancers12092364)
Supplement: Supplementary file 1 [file cancers-12-02364-s001.zip]

Archive with 3 entries (2 files):
- Movie.mov
- __MACOSX/
- __MACOSX/._Movie.mov
